# Supplementary material for: Molecular Aggregation Strategy for Pore Generation in SiOC Ceramics Induced by the Conjugation Force of Phenyl
Source: Polymers (Basel). 2023 Jun 14;15(12):2676. doi: 10.3390/polym15122676 (PMC10302902; doi:10.3390/polym15122676)
Supplement: Supplementary file 1 [file polymers-15-02676-s001.zip]

Archive with 1 entries (1 files):
- polymers-2439173-supplementary.pdf
